# Supplementary material for: First Direct Evidence for a Structurally Stable Adhesion Between the Perialgal Vacuole Membrane and Host Mitochondria in the Paramecium-Chlorella Endosymbiosis
Source: Biomolecules. 2026 Apr 10;16(4):561. doi: 10.3390/biom16040561 (PMC13115306; doi:10.3390/biom16040561)
Supplement: Supplementary file 1 [file biomolecules-16-00561-s001.zip › Quantitative_data for Fig6.xlsx]

## Sheet: Routine isolation D0
120116	Routine isolation,BC5C-positive Chlorella (%) Day 0
			(x-Mean)^2
	1	17.7215	43.2933
	2	17.6101	41.839
	3	10.9244	0.0472559
	4	8.13008	9.07017
	5	16.875	32.8701
	6	18.6747	56.7453
	7	4.23729	47.6716
	8	6.62651	20.3875
	9	11.5646	0.178821
	10	7.63889	12.2701
	11	13.2948	4.6356
	12	3.30579	61.4024
	13	13.0719	3.72545
	14	8.52713	6.83625
	15	14.7368	12.9247
	16	14.1791	9.2255
	17	8.14815	8.96168
	18	14.0845	8.6598
	19	3.42466	59.5536
	20	10.0592	1.17198
	Mean	11.1418
	Σ(x-Mean)^2		441.47
	S	4.81773
	ST/√N	2.25582
	T	√N
	2.093	4.47
	S=√[{Σ(x-Mean)^2}/(N-1)}

## Sheet: Routine isolation D1
120117
	Routine isolation,BC5C-positive Chlorella (%) Day 1
			(x-Mean)^2
	1	0	0.00475631
	2	0	0.00475631
	3	0	0.00475631
	4	0	0.00475631
	5	0	0.00475631
	6	0	0.00475631
	7	0	0.00475631
	8	0	0.00475631
	9	0	0.00475631
	10	0	0.00475631
	11	0	0.00475631
	12	0	0.00475631
	13	0	0.00475631
	14	0	0.00475631
	15	0	0.00475631
	16	0	0.00475631
	17	1.37931	1.717
	18	0	0.00475631
	19	0	0.00475631
	20	0	0.00475631
	Mean	0.0689655
	Σ(x-Mean)^2		1.80737
	S	0.308423
	ST/√N	0.144414
	T	√N
	2.093	4.47

## Sheet: Percoll D0
120118
	BC5C-positive Chlorella (%) Day 0
	1	79.5349	6.13555
	2	75.2294	3.34349
	3	78.9954	3.75411
	4	76.9608	0.00942757
	5	65.3846	136.265
	6	91.8269	218.125
	7	75.3731	2.83837
	8	73.1579	15.2099
	zMean	77.0579
	Σ(x-平均)^2		385.681
	S	7.42275
	ST/√N	6.20656
	T	√N
	2.365	2.82843

## Sheet: Percoll D1
120119
	BC5C-positive Chlorella (%) Day 1
	1	58.5526	45.658
	2	57.8947	37.2
	3	49.3671	5.89747
	4	52.0468	0.0631133
	5	48.1928	12.9801
	6	56.7742	24.7868
	7	48.1013	13.6478
	8	41.4508	107.015
	9	55.2795	12.1379
	10	50.2959	2.24911
	Mean	51.7956
	Σ(x-Mean）^2		261.635
	S	5.39171
	ST/√N	3.85673
	T	√N
	2.262	3.16228

## Sheet: Percoll D2
120120
	BC5C-positive Chlorella (%) Day 2
	1	25.2747	33.0989
	2	29.3023	2.97757
	3	19.3717	135.866
	4	18.5185	156.484
	5	45.3125	204.05
	6	39.2405	67.4471
	7	35.7616	22.4079
	8	32.2148	1.40867
	9	40.1361	82.9587
	10	25.1462	34.5943
	Mean	31.0279
	Σ(x-Meam）^2		741.294
	S	9.07557
	ST/√N	6.49182
	T	√N
	2.262	3.16228

## Sheet: Percoll D3
120121
	BC5C-positive Chlorella (%) Day 3
	1	30.5085	159.718
	2	22.3602	20.1578
	3	22.0339	17.3338
	4	13.75	16.9786
	5	16.8421	1.05762
	6	14.0496	14.5995
	7	16.7702	1.21071
	8	15.4762	5.73277
	9	12.5	28.8424
	10	14.4144	11.9446
	Mean	17.8705
	Σ(x-Mean）^2		277.576
	S	5.54777
	ST/√N	3.96836
	T	√N
	2.262	3.16228

## Sheet: Percoll D4
120122
	BC5C-positive Chlorella (%) Day 4
	1	7.28477	0.0568647
	2	10.7477	10.397
	3	5.76923	3.07652
	4	5.40541	4.48519
	5	4.27807	10.531
	6	8.82353	1.69077
	7	6.83761	0.470081
	8	14.0625	42.762
	9	5.58376	3.76156
	10	6.53061	0.985293
	Mean	7.53231
	Σ(x-mean）^2		78.2163
	S	2.948
	ST/√N	2.10873
	T	√N
	2.262	3.16228

## Sheet: Percoll D5
120123
	BC5C-positive Chlorella (%) Day 5
	1	3.51759	0.288204
	2	3.89222	0.830784
	3	3.7037	0.522674
	4	2.18069	0.640091
	5	2.73973	0.0580887
	6	2.7027	0.0773059
	7	4.41558	2.05877
	8	2.2508	0.53281
	9	2.13904	0.708467
	10	2.26537	0.511754
	Mean	2.98074
	Σ(x-mean）^2		6.22895
	S	0.831929
	ST/√N	0.595085
	T	√N
	2.262	3.16228

## Sheet: Percoll D6
120124
	BC5C-positive Chlorella (%) Day 6	BC5C-positive Chlorella (%) Day 6
	1	1.03359	0.0133216
	2	0.632911	0.266359
	3	1.50215	0.124704
	4	1.11857	0.000926762
	5	1.11857	0.000926762
	6	1.15741	7.04997e-05
	7	1.93237	0.613647
	8	1.24069	0.00840592
	9	0.56338	0.342963
	10	1.19048	0.00171936
	Mean	1.14901
	Σ(x-mean）^2		1.37304
	S	0.39059
	ST/√N	0.279392
	T	√N
	2.262	3.16228

## Sheet: Percoll D7
120125
	BC5C-positive Chlorella (%) Day 7
	1	0.176367	0.0580194							95% CI
	2	0.434783	0.000307778								0	1	2	3	4	5	6	7
	3	0.327869	0.00798702							Mean	77.0579	51.7956	31.0279	17.8705	7.52315	2.98074	1.14901	0.417239
	4	0.359712	0.00330933							Standard error	6.20656	3.85673	6.49182	3.96836	2.10873	0.595085	0.279392	0.151929
	5	0.654664	0.0563709
	6	0.177305	0.0575683
	7	0.645161	0.0519486
	8	0.153139	0.0697486
	9	0.529101	0.012513
	10	0.714286	0.0882368
	Mean	0.417239
	Σ(x-mean）^2		0.40601
	S	0.212396
	ST/√N	0.151929
	T	√N
	2.262	3.16228

[truncated: 2 more sheets: Completed graph, Sheet1]
