# Supplementary material for: First Direct Evidence for a Structurally Stable Adhesion Between the Perialgal Vacuole Membrane and Host Mitochondria in the Paramecium-Chlorella Endosymbiosis
Source: Biomolecules. 2026 Apr 10;16(4):561. doi: 10.3390/biom16040561 (PMC13115306; doi:10.3390/biom16040561)
Supplement: Supplementary file 1 [file biomolecules-16-00561-s001.zip › README.txt]

All raw data are provided solely for verification purposes. 
Any reuse of these materials requires proper citation of the original publication and permission from the corresponding author.

Contents of Supplementary Data

   Raw_images
   �@Fig1A_raw.tif:  corresponds to  Figure 1A in the manuscript (DIC)
     Fig1B_raw.tif:  corresponds to  Figure 1B in the manuscript (mAb-3G11E3F7)
     Fig1C_raw.tif:  corresponds to  Figure 1C in the manuscript (DAPI)
     Fig1D_raw.tif:  corresponds to  Figure 1D in the manuscript (DIC)
     Fig1E_raw.tif:  corresponds to  Figure 1E in the manuscript (mAb-3G11E3F7)
     Fig1F_raw.tif:  corresponds to  Figure 1F in the manuscript (DAPI)
     Fig2A_raw.tif:  corresponds to  Figure 2A in the manuscript (DIC)
     Fig2B_raw.tif:  corresponds to  Figure 2B in the manuscript (mAb-3G11E3F7)
     Fig2C_raw.tif:  corresponds to  Figure 2C in the manuscript (DAPI)
     Fig3_row.jpg:  corresponds to  Figure 3 in the manuscript (Centrifuge tube)
     Fig4A_raw.tif:  corresponds to  Figure 4A in the manuscript (DIC)
     Fig4B_raw.tif:  corresponds to  Figure 4B in the manuscript (mAb-3G11E3F7)
     Fig4C_raw.tif:  corresponds to  Figure 4C in the manuscript (DAPI)
     Fig4E_raw.tif:  corresponds to  Figure 4E in the manuscript (DIC)
     Fig4F_raw.tif:  corresponds to  Figure 4F in the manuscript (mAb-3G11E3F7)
     Fig4G_raw.tif:  corresponds to  Figure 4G in the manuscript (DAPI)
     Fig5A_raw.tif:  corresponds to  Figure 5A in the manuscript (DIC)
     Fig5B_raw.tif:  corresponds to  Figure 5B in the manuscript (BC5C)
     Fig5C_raw.tif:  corresponds to  Figure 5C in the manuscript (DAPI)
     Fig5E_raw.tif:  corresponds to  Figure 5E in the manuscript (DIC)
     Fig5F_raw.tif:  corresponds to  Figure 5F in the manuscript (BC5C))
     Fig5G_raw.tif:  corresponds to  Figure 5G in the manuscript (DAPI)
     Fig7A_raw.tif:  corresponds to  Figure 7A in the manuscript (DIC)
     Fig7B_raw.tif:  corresponds to  Figure 7B in the manuscript (BC5C))
     Fig7C_raw.tif:  corresponds to  Figure 7C in the manuscript (Autofluorescence)
     Fig7D_raw.tif:  corresponds to  Figure 7D in the manuscript (DIC)
     Fig7E_raw.tif:  corresponds to  Figure 7E in the manuscript (BC5C)
     Fig7F_raw.tif:  corresponds to  Figure 7F in the manuscript (Autofluorescence)
     Fig7G_raw.tif:  corresponds to  Figure 7G in the manuscript (DIC)
     Fig7H_raw.tif:  corresponds to  Figure 7H in the manuscript (BC5C)
     Fig7I_raw.tif:   corresponds to  Figure 7I in the manuscript (Autofluorescence)
     Fig8_ Day0_DIC_row.tif:   corresponds to  Figure 8_Day 0 in the manuscript (DIC)
     Fig8_Day0_BC5C_row.tif:  corresponds to  Figure 8_Day 0 in the manuscript (BC5C)
     Fig8_ Day7_DIC_row.tif:   corresponds to  Figure 8_Day 7 in the manuscript (DIC)
     Fig8_Day7_BC5C_row.tif:  corresponds to  Figure 8_Day 7 in the manuscript (BC5C)
   
   Quantitative data.xlsx corresponds to Figure 6 in the manuscript (Time-dependent loss of PV)
   
